# Supplementary material for: From Waste to Schiff Base: Upcycling of Aminolysed Poly(ethylene terephthalate) Product
Source: Polymers (Basel). 2022 May 2;14(9):1861. doi: 10.3390/polym14091861 (PMC9100055; doi:10.3390/polym14091861)
Supplement: Supplementary file 1 [file polymers-14-01861-s001.zip]

Archive with 1 entries (1 files):
- polymers-1646486-supplementary.pdf
